# Supplementary material for: TMEM120A contains a specific coenzyme A-binding site and might not mediate poking- or stretch-induced channel activities in cells
Source: eLife. 2021 Aug 19;10:e71474. doi: 10.7554/eLife.71474 (PMC8480983; doi:10.7554/eLife.71474)
Supplement: Figure 1—figure supplement 1—source data 3. [file elife-71474-fig1-figsupp1-data3.zip]

Archive with 1 entries (1 files):
- Figure1_Suppl_1C_Source_Data3.dat
