# Supplementary material for: TMEM120A contains a specific coenzyme A-binding site and might not mediate poking- or stretch-induced channel activities in cells
Source: eLife. 2021 Aug 19;10:e71474. doi: 10.7554/eLife.71474 (PMC8480983; doi:10.7554/eLife.71474)
Supplement: Figure 4—figure supplement 4—source data 1. [file elife-71474-fig4-figsupp4-data1.zip]

Archive with 4 entries (4 files):
- Figure4D_Source_Data1.OPJ
- Figure4_Suppl_3A_Source_Data1.jpg
- Figure4_Suppl_3A_Source_Data2.jpg
- Figure4_Suppl_3B_Source_Data3.OPJ
